# Supplementary material for: A Chemosensor Based on Gold Nanoparticles and Dithiothreitol (DTT) for Acrylamide Electroanalysis
Source: Nanomaterials (Basel). 2021 Oct 4;11(10):2610. doi: 10.3390/nano11102610 (PMC8540553; doi:10.3390/nano11102610)
Supplement: Supplementary file 1 [file nanomaterials-11-02610-s001.zip]

Archive with 1 entries (1 files):
- nanomaterials-1369709-supplementary.pdf
